# Supplementary material for: Chemoproteomics unveils Sofalcone targeting ribosomal proteins to inhibit protein synthesis in Staphylococcus aureus
Source: Mol Biomed. 2025 May 23;6:32. doi: 10.1186/s43556-025-00269-4 (PMC12102032; doi:10.1186/s43556-025-00269-4)
Supplement: Supplementary file 2 — Supplementary Material 2. Protein target list of Sof is included in the Table S1. The list of newly synthesized proteins inhibited by Sof is included in the Table S2. [file 43556_2025_269_MOESM2_ESM.zip › Table S1..xlsx]

## Sheet: Sheet1
Table S1. The ratios of proteins captured by Sof-P in the competition group (Sof-P versus Sof-P+Sof) and the control group (Sof-P versus DMSO)
No.	Protein Accessions	FC(Sof-P/Sof-P+Sof)	FC(Sof-P/DMSO)	Protein name
1	Q2G111	2.98585	2.61542	30S ribosomal protein S18 OS
2	Q2FHL4	2.77635	1.84226	50S ribosomal protein L28 OS
3	Q2FY37	2.75748	3.08607	Octanoyltransferase LipM OS
4	Q6GEA4	2.50769	2.20733	Urocanate hydratase OS
5	Q6GEV0	2.49429	2.0009	Fructose-bisphosphate aldolase OS
6	A6TZ22	2.46373	1.96752	30S ribosomal protein S12 OS
7	Q5HI96	2.32881	3.10411	Putative pyridoxine kinase OS
8	A6U3X2	2.30054	2.71462	50S ribosomal protein L2 OS
9	A7WXA5	2.26883	1.90752	Phosphopentomutase OS
10	Q5HDM6	2.2238	2.00507	Urocanate hydratase OS
11	Q2FEP3	2.11697	2.21741	30S ribosomal protein S19 OS
12	Q6GA87	2.10909	2.18784	50S ribosomal protein L32 OS
13	Q6GJH0	2.10887	3.31791	50S ribosomal protein L25 OS
14	P0C1S0	2.10584	2.94356	HTH-type transcriptional regulator MgrA OS
15	Q5HGH4	2.08719	2.08228	Elongation factor Ts OS
16	Q2FVA4	2.02207	2.91657	Putative NAD(P)H nitroreductase SAOUHSC_02829 OS
17	P0A079	2.01843	2.42302	Methionine aminopeptidase OS
18	P63939	2.00926	2.58861	1-pyrroline-5-carboxylate dehydrogenase OS
19	A6TXF9	1.99384	2.10284	Serine--tRNA ligase OS
20	Q5HHB4	1.99218	3.0361	Coenzyme A disulfide reductase OS
21	Q2YSV9	1.98553	2.77315	Transcriptional regulator SarA OS
22	P66775	1.9677	3.82191	Diacetyl reductase [(S)-acetoin forming] OS
23	Q5HQW8	1.96659	2.97151	HPr kinase/phosphorylase OS
24	P0A038	1.9531	1.72505	Glyceraldehyde-3-phosphate dehydrogenase OS
25	Q6G9A8	1.92028	2.89442	Asparagine--tRNA ligase OS
26	P65635	1.91723	2.13586	Dihydrolipoyllysine-residue acetyltransferase component of pyruvate dehydrogenase complex OS
27	Q6G6T5	1.9091	2.13092	HTH-type transcriptional regulator SarZ OS
28	Q2YT29	1.89299	2.03188	5'-methylthioadenosine/S-adenosylhomocysteine nucleosidase OS
29	A6QFS2	1.89041	2.80139	Bifunctional protein FolD OS
30	Q99W83	1.89031	4.27635	Pyridoxal 5'-phosphate synthase subunit PdxT OS
31	Q2G0P0	1.88802	2.47866	50S ribosomal protein L1 OS
32	Q6G986	1.88608	2.27897	Cytidylate kinase OS
33	P67199	1.88495	2.60188	Putative pyruvate, phosphate dikinase regulatory protein OS
34	Q5HF79	1.87843	2.39367	Isocitrate dehydrogenase [NADP] OS
35	P99087	1.85827	2.35075	Phosphoglucosamine mutase OS
36	Q5HF38	1.85491	2.44873	Catabolite control protein A OS
37	P99150	1.85214	2.24522	NH(3)-dependent NAD(+) synthetase OS
38	Q6GA29	1.85026	2.5313	UDP-N-acetylmuramoylalanine--D-glutamate ligase OS
39	Q6G9Y2	1.84993	2.48197	3-oxoacyl-[acyl-carrier-protein] reductase FabG OS
40	P0A0B6	1.84896	1.98147	Alkyl hydroperoxide reductase C OS
41	Q2YWS3	1.84636	1.75383	Glucose-6-phosphate isomerase OS
42	P68826	1.84568	2.00179	Peptide deformylase OS
43	Q99SN6	1.84371	2.78889	Probable succinyl-diaminopimelate desuccinylase OS
44	Q5HM88	1.83989	2.27411	S-ribosylhomocysteine lyase OS
45	Q6G990	1.83819	2.16203	DNA-binding protein HU OS
46	Q5HQA7	1.83643	2.17773	Bifunctional protein FolD OS
47	Q5HNZ8	1.83601	2.14043	50S ribosomal protein L33 1 OS
48	Q7A0N4	1.83343	2.89401	Pyruvate kinase OS
49	Q2FXL6	1.82504	2.19913	Putative universal stress protein SAOUHSC_01819 OS
50	Q7A0A0	1.82355	1.65854	Probable uridylyltransferase MW2097 OS
51	Q8NV65	1.81976	2.23467	Imidazolonepropionase OS
52	Q2YWQ8	1.81954	2.53827	D-alanine--D-alanyl carrier protein ligase OS
53	A7X5E9	1.81521	2.05447	50S ribosomal protein L14 OS
54	P0A0E7	1.81467	5.06431	Dihydrolipoyl dehydrogenase OS
55	Q2YSH7	1.8124	2.19195	Ribosome hibernation promotion factor OS
56	Q6GGY3	1.80728	2.29149	Peptide methionine sulfoxide reductase MsrA 2 OS
57	Q2FZ71	1.80428	1.72333	Orotidine 5'-phosphate decarboxylase OS
58	Q2FZ75	1.79787	2.14135	Aspartate carbamoyltransferase OS
59	Q2G0P5	1.79715	1.88165	ATP-dependent Clp protease ATP-binding subunit ClpC OS
60	Q99U75	1.7971	2.15666	Dihydrolipoyllysine-residue succinyltransferase component of 2-oxoglutarate dehydrogenase complex OS
61	P45554	1.79474	1.87525	Chaperone protein DnaK OS
62	Q6GH64	1.79039	1.78908	Transketolase OS
63	P64028	1.77865	1.99986	Elongation factor Tu OS
64	Q2YVL8	1.77853	2.43083	Xanthine phosphoribosyltransferase OS
65	P65421	1.77275	2.636	Probable malate:quinone oxidoreductase 1 OS
66	P63433	1.7715	2.79982	Aconitate hydratase A OS
67	Q2YSB4	1.76913	2.01331	Elongation factor G OS
68	Q5HMA2	1.76799	1.84939	50S ribosomal protein L31 type B OS
69	Q5HM08	1.75761	1.78817	30S ribosomal protein S17 OS
70	Q5HGQ2	1.75084	2.38677	Ribosomal RNA small subunit methyltransferase H OS
71	Q6GFV1	1.74979	2.31328	D-alanine aminotransferase OS
72	Q2YT86	1.74331	1.70161	GTPase Obg OS
73	Q2FZ72	1.74177	1.83649	Carbamoyl-phosphate synthase large chain OS
74	Q2FWZ8	1.74042	2.45072	Bacterial non-heme ferritin OS
75	Q5HM17	1.73859	1.90708	50S ribosomal protein L30 OS
76	A7X3G5	1.73721	2.54802	Formate--tetrahydrofolate ligase OS
77	Q2YX35	1.73161	1.98342	Ribonuclease J 1 OS
78	Q6G9V5	1.72979	1.98924	Uridylate kinase OS
79	Q5HRP1	1.72873	1.93293	Cysteine synthase OS
80	A5ISD9	1.72851	1.88567	GTP-sensing transcriptional pleiotropic repressor CodY OS
81	Q2G2M6	1.7283	2.11936	Cysteine--tRNA ligase OS
82	A8Z474	1.72538	2.48244	Probable glycine dehydrogenase (decarboxylating) subunit 2 OS
83	Q5HM01	1.72362	1.98945	50S ribosomal protein L23 OS
84	Q5HQC3	1.72163	3.02584	1,4-dihydroxy-2-naphthoyl-CoA synthase OS
85	A6QEK3	1.7212	2.15275	Protein/nucleic acid deglycase HchA OS
86	Q2G1T3	1.72	3.09596	Organic hydroperoxide resistance protein-like OS
87	Q8NX01	1.71677	2.05205	Succinate--CoA ligase [ADP-forming] subunit alpha OS
88	Q5HHB0	1.71466	2.65483	Chaperone protein ClpB OS
89	Q2FJA3	1.71285	2.23399	50S ribosomal protein L11 OS
90	Q2FY15	1.7123	1.87365	DEAD-box ATP-dependent RNA helicase CshB OS
91	Q5HH01	1.70738	2.83181	Phosphoenolpyruvate-protein phosphotransferase OS
92	Q6GBP8	1.70603	1.82658	Phosphate acetyltransferase OS
93	Q6GGI4	1.7038	3.2285	UPF0403 protein SAR1592 OS
94	P0A004	1.70106	1.89737	Nitric oxide synthase oxygenase OS
95	Q7A6C9	1.70101	2.30258	Serine protease HtrA-like OS
96	Q5HKH9	1.69977	5.14268	Formate acetyltransferase OS
97	Q7A7X5	1.69963	2.72901	Pyruvate formate-lyase-activating enzyme OS
98	Q5HNM9	1.69873	2.31744	ATP-dependent Clp protease ATP-binding subunit ClpX OS
99	A7WXP7	1.6964	2.3379	L-lactate dehydrogenase 1 OS
100	Q8NYM1	1.69259	1.44577	PTS system glucose-specific EIICBA component OS
101	Q6GFV0	1.69245	2.25747	Putative dipeptidase SAR1836 OS
102	A7X5B4	1.67882	1.88481	50S ribosomal protein L13 OS
103	Q2FWD6	1.6775	2.13983	Putative aldehyde dehydrogenase OS
104	Q2YV12	1.67467	2.15353	PTS system MurNAc-GlcNAc-specific EIIBC component OS
105	A5IU87	1.67462	3.09674	Probable manganese-dependent inorganic pyrophosphatase OS
106	A6QHR2	1.6734	2.18036	Tyrosine--tRNA ligase OS
107	Q6GBT4	1.67136	2.46741	Uncharacterized epimerase/dehydratase SAS0511 OS
108	Q5HNK7	1.67083	2.6215	Pyruvate kinase OS
109	A8Z5D0	1.66998	2.40689	HTH-type transcriptional regulator ArcR OS
110	Q5HGZ0	1.6697	2.01743	Pyruvate dehydrogenase E1 component subunit beta OS
111	Q5HDV8	1.6668	1.36242	50S ribosomal protein L3 OS
112	Q6GD88	1.66415	2.73273	Beta sliding clamp OS
113	Q5HF90	1.66193	1.95479	Threonine--tRNA ligase OS
114	A7X5C4	1.66179	2.08272	DNA-directed RNA polymerase subunit alpha OS
115	Q2YUM9	1.66144	3.14353	UDP-N-acetylglucosamine 1-carboxyvinyltransferase 2 OS
116	Q9AGT0	1.65959	2.53728	Putative TrmH family tRNA/rRNA methyltransferase OS
117	P63335	1.65872	2.38741	6-phosphogluconate dehydrogenase, decarboxylating OS
118	P63892	1.65857	1.87361	D-alanine--D-alanine ligase OS
119	Q2G1B9	1.65624	2.38551	Ribulose-5-phosphate reductase 1 OS
120	Q2YY39	1.6544	3.69473	UPF0403 protein SAB1283c OS
121	P60299	1.65267	2.06041	Ornithine aminotransferase 2 OS
122	Q5HF61	1.65157	2.41282	Thiol peroxidase OS
123	Q6G8A1	1.65136	1.89436	Signal transduction protein TRAP OS
124	Q6GJ10	1.64918	1.84807	Sensor protein kinase GraS OS
125	Q5HEL8	1.64774	2.39015	DNA ligase OS
126	Q6G7H3	1.64759	2.25539	Deoxyribose-phosphate aldolase 2 OS
127	Q6GI75	1.64627	1.84128	Enoyl-[acyl-carrier-protein] reductase [NADPH] FabI OS
128	Q2YT57	1.6447	2.42971	tRNA-specific 2-thiouridylase MnmA OS
129	A8Z334	1.64221	2.03366	50S ribosomal protein L36 OS
130	P99098	1.64177	1.42463	Superoxide dismutase [Mn/Fe] 1 OS
131	A8Z2M7	1.63747	1.75811	Acetate kinase OS
132	Q6GIL5	1.63346	1.44492	2,3-bisphosphoglycerate-independent phosphoglycerate mutase OS
133	Q2FEV9	1.63218	1.58628	UPF0457 protein SAUSA300_2132 OS
134	P68820	1.63099	3.71551	Phosphoglycerate kinase OS
135	Q2YSE8	1.63042	1.73003	Enolase OS
136	Q6GGW9	1.62706	2.44009	Alanine dehydrogenase 1 OS
137	Q7A742	1.62115	2.3402	Alcohol dehydrogenase OS
138	Q6GIQ3	1.61913	1.93845	UDP-N-acetylenolpyruvoylglucosamine reductase OS
139	Q5HCR3	1.6151	1.60603	Ornithine carbamoyltransferase, catabolic OS
140	Q2FDW8	1.61164	1.71452	PTS system glucoside-specific EIICBA component OS
141	A7X2P6	1.61073	2.72319	Arginine repressor OS
142	Q6GAQ7	1.60983	2.01491	Peptide chain release factor 3 OS
143	Q2YX50	1.60519	1.69396	Bifunctional purine biosynthesis protein PurH OS
144	A7X4V7	1.60318	2.01242	Serine hydroxymethyltransferase OS
145	Q6GBP9	1.60097	1.86169	Coproheme decarboxylase OS
146	Q2YV76	1.60064	2.10398	Ribitol-5-phosphate cytidylyltransferase 2 OS
147	P66544	1.59773	2.25779	30S ribosomal protein S2 OS
148	Q2YTC2	1.59758	2.20455	Glutamate-1-semialdehyde 2,1-aminomutase 1 OS
149	Q6GHZ2	1.59748	1.37622	Pyruvate dehydrogenase E1 component subunit alpha OS
150	A5IV09	1.59665	1.74065	30S ribosomal protein S11 OS
151	Q2G1C2	1.59508	2.38809	Teichoic acid ribitol-phosphate polymerase TarK OS
152	P66522	1.5918	1.82304	30S ribosomal protein S21 OS
153	Q6GIA3	1.58828	2.1532	3-oxoacyl-[acyl-carrier-protein] synthase 2 OS
154	Q2FDV8	1.58258	2.60296	ATP-dependent Clp protease ATP-binding subunit ClpL OS
155	Q2FFI7	1.57772	1.64913	Adenylosuccinate lyase OS
156	P65424	1.57678	2.35208	Probable malate:quinone oxidoreductase 2 OS
157	Q6GG42	1.57646	2.01156	Valine--tRNA ligase OS
158	Q6GB77	1.57347	1.70256	Protein translocase subunit SecA 1 OS
159	P50307	1.57128	2.04492	S-adenosylmethionine synthase OS
160	Q6GG73	1.57124	2.36821	Aspartate--tRNA ligase OS
161	Q8NWA7	1.56531	2.08922	Elongation factor 4 OS
162	Q2YT14	1.56455	2.47875	Glycine--tRNA ligase OS
163	Q6G7K2	1.56448	2.03481	ATP synthase subunit c OS
164	Q5HJZ0	1.55741	1.79617	DNA gyrase subunit A OS
165	Q8NX12	1.55469	2.65054	Uncharacterized protein MW1109 OS
166	Q5HFM3	1.55412	2.32566	Probable glycine dehydrogenase (decarboxylating) subunit 1 OS
167	Q2YV73	1.55346	1.93176	Ribitol-5-phosphate cytidylyltransferase 1 OS
168	Q7A0U4	1.547	1.89961	Transcriptional regulatory protein SrrA OS
169	P67578	1.54043	1.64537	Methionine--tRNA ligase OS
170	Q7A0I2	1.53465	2.12473	Low molecular weight protein-tyrosine-phosphatase PtpA OS
171	P66905	1.52934	2.37483	Queuine tRNA-ribosyltransferase OS
172	Q2FI18	1.5262	1.4526	Probable quinol oxidase subunit 1 OS
173	Q8NX33	1.52436	2.82992	Cell division protein FtsA OS
174	Q99VD0	1.52279	1.77333	NAD-specific glutamate dehydrogenase OS
175	Q6GHG0	1.52178	1.97	Ribonuclease J 2 OS
176	Q5HE97	1.52093	1.899	ATP synthase subunit beta OS
177	Q2YZB6	1.51947	1.33979	50S ribosomal protein L34 OS
178	Q6GEX5	1.51587	2.14381	UDP-N-acetylglucosamine 1-carboxyvinyltransferase 1 OS
179	P99099	1.51209	2.46682	Adenylosuccinate synthetase OS
180	Q6GFW9	1.51114	1.61894	UPF0478 protein SAR1817 OS
181	Q5HPW4	1.50926	1.92323	ATP-dependent DNA helicase RecG OS
182	Q6GEJ8	1.5068	1.69732	50S ribosomal protein L6 OS
183	Q6GC92	1.50484	2.14731	Alkyl hydroperoxide reductase subunit F OS
184	Q6GIH0	1.50014	2.26897	UPF0051 protein SAR0880 OS
185	Q6GAV8	1.49319	1.90955	Uncharacterized protein SAS0838 OS
186	Q99SW6	1.48827	1.78143	Uncharacterized protein SAV1921 OS
187	P60912	1.48437	2.63894	Histidine--tRNA ligase OS
188	P65695	1.4843	1.76359	ATP-dependent 6-phosphofructokinase OS
189	Q8NY70	1.48314	2.08647	Inosine-5'-monophosphate dehydrogenase OS
190	Q5HQ10	1.48143	1.82469	Phospho-N-acetylmuramoyl-pentapeptide-transferase OS
191	A5IU67	1.48124	1.94734	Glutamyl-tRNA(Gln) amidotransferase subunit A OS
192	A6QK04	1.47831	1.40155	Fructose-1,6-bisphosphatase class 3 OS
193	A5ISC6	1.47756	2.11543	50S ribosomal protein L19 OS
194	A6U113	1.47022	1.25026	Isoleucine--tRNA ligase OS
195	P0A040	1.46939	1.78977	Glutamine synthetase OS
196	Q5HIE6	1.46801	1.67773	Serine acetyltransferase OS
197	Q7A181	1.46547	1.71841	Probable quinol oxidase subunit 2 OS
198	Q8NVH5	1.46503	1.92969	Thiamine-phosphate synthase OS
199	Q2FYZ9	1.46498	2.21249	DNA mismatch repair protein MutS OS
200	A6QE71	1.46433	2.52109	GMP synthase [glutamine-hydrolyzing] OS
201	Q5HGA3	1.46388	1.88075	Cardiolipin synthase 1 OS
202	Q2FWZ0	1.46222	1.94575	Aspartyl/glutamyl-tRNA(Asn/Gln) amidotransferase subunit B OS
203	Q2YUJ9	1.46189	1.91472	ATP synthase subunit alpha OS
204	P67513	1.46175	2.07161	Leucine--tRNA ligase OS
205	Q2YSB8	1.45408	1.48936	DNA-directed RNA polymerase subunit beta' OS
206	A6QFD6	1.45238	2.72053	Lipoyl synthase OS
207	Q5HE70	1.45194	2.12456	Type II pantothenate kinase OS
208	A0A0H3JRU9	1.44791	1.27704	Pyruvate carboxylase OS
209	Q6GHJ0	1.44789	2.84564	Succinate--CoA ligase [ADP-forming] subunit beta OS
210	Q6G8T4	1.44727	1.92448	Adenine phosphoribosyltransferase OS
211	A7X0W1	1.44462	2.00243	Phosphoribosylformylglycinamidine synthase subunit PurL OS
212	Q6GBZ8	1.43432	1.21672	Methionine--tRNA ligase OS
213	Q932F8	1.43394	1.44769	DNA-directed RNA polymerase subunit beta OS
214	Q931G2	1.43002	2.30849	Putative formate dehydrogenase SAV2309 OS
215	Q5HCV0	1.42749	1.46975	L-lactate dehydrogenase 2 OS
216	P65133	1.42442	1.8286	Translation initiation factor IF-2 OS
217	P67395	1.41554	1.82773	Uracil phosphoribosyltransferase OS
218	P65140	1.41435	2.13784	Translation initiation factor IF-3 OS
219	Q6GHR7	1.40296	1.85511	Ornithine carbamoyltransferase OS
220	P65236	1.40283	2.4947	Ribose-phosphate pyrophosphokinase OS
221	P99062	1.40007	1.5584	Adenylate kinase OS
222	P99164	1.39465	1.43489	Amidophosphoribosyltransferase OS
223	A6U089	1.39388	1.9901	3-oxoacyl-[acyl-carrier-protein] synthase 3 OS
224	Q6GIE7	1.39057	2.05083	Type II NADH:quinone oxidoreductase OS
225	Q8NXZ0	1.38953	1.76093	Lysine--tRNA ligase OS
226	Q2FK44	1.38764	2.43309	Formate acetyltransferase OS
227	Q6G723	1.38733	1.73218	Staphylococcal secretory antigen ssaA2 OS
228	Q6G6U7	1.38703	2.14	Ferredoxin--NADP reductase OS
229	Q2FDM7	1.38588	2.15019	Carbamate kinase 2 OS
230	P68824	1.38551	1.60572	Triosephosphate isomerase OS
231	Q5HRN5	1.38168	2.48549	Pyridoxal 5'-phosphate synthase subunit PdxS OS
232	Q99V48	1.37941	3.76225	1,4-dihydroxy-2-naphthoyl-CoA synthase OS
233	Q2YX68	1.37908	2.99319	UPF0637 protein SAB0972c OS
234	Q7A5L8	1.36551	1.98214	L-threonine dehydratase catabolic TdcB OS
235	Q7A6L9	1.36528	1.5505	UPF0337 protein SA0772 OS
236	Q2YXP2	1.35697	1.91875	Polyribonucleotide nucleotidyltransferase OS
237	Q2G2X2	1.35258	1.98898	Glycerol-3-phosphate cytidylyltransferase OS
238	Q99TL8	1.35069	1.65903	GTP pyrophosphokinase OS
239	Q5HHQ4	1.347	2.45542	Thioredoxin reductase OS
240	Q6G7I3	1.34592	2.64735	CTP synthase OS
241	Q2FYZ5	1.34549	2.12538	Glycerol kinase OS
242	A0A0H2WZ38	1.34506	1.53796	Lipid II isoglutaminyl synthase (glutamine-hydrolyzing) subunit GatD OS
243	Q6GJB8	1.34231	1.88561	Putative pyridoxal phosphate-dependent acyltransferase OS
244	Q5HGU5	1.33176	1.57766	Phenylalanine--tRNA ligase beta subunit OS
245	Q2YXR5	1.32477	1.74587	Aerobic glycerol-3-phosphate dehydrogenase OS
246	A5ISB7	1.32188	2.1931	Acyl carrier protein OS
247	A6U2Q2	1.31902	2.42492	Phosphoenolpyruvate carboxykinase (ATP) OS
248	Q5HM05	1.31562	1.62791	30S ribosomal protein S3 OS
249	Q6G9V0	1.30391	2.19705	Proline--tRNA ligase OS
250	Q8NVA1	1.3022	2.44001	Molybdopterin molybdenumtransferase OS
251	O31211	1.29841	1.44758	UDP-N-acetylmuramate--L-alanine ligase OS
252	Q6GIN2	1.29514	1.85261	UvrABC system protein A OS
253	Q6GEJ6	1.26997	1.8211	30S ribosomal protein S14 type Z OS
254	Q6GES3	1.26022	1.65447	Glutamine--fructose-6-phosphate aminotransferase [isomerizing] OS
255	A6QKC4	1.25342	1.92982	Arginine deiminase OS
256	Q5HF86	1.25079	3.15651	Glyceraldehyde-3-phosphate dehydrogenase 2 OS
257	P63479	1.21055	1.07352	Alanine racemase 1 OS
258	Q6GGT5	1.20505	1.51259	30S ribosomal protein S1 OS
259	Q6GGZ5	1.20203	0.707846	2-oxoglutarate dehydrogenase E1 component OS
260	Q7A417	1.18114	2.022	Putative 2-hydroxyacid dehydrogenase SA2098 OS
261	Q5HIS8	1.16337	2.8236	Single-stranded DNA-binding protein 1 OS
262	Q6GK49	1.15228	1.80896	Antiholin-like protein LrgB OS
263	Q7A8E1	1.14537	1.68374	Transcriptional regulatory protein WalR OS
264	Q2YX30	1.0992	1.19032	2-succinyl-5-enolpyruvyl-6-hydroxy-3-cyclohexene-1-carboxylate synthase OS
265	P0A0K7	1.08123	1.3119	DNA gyrase subunit B OS
266	Q6GCL0	1.07699	4.33376	Antiholin-like protein LrgA OS
267	A0A0H3JVA1	1.045	1.02175	Poly(ribitol-phosphate) beta-N-acetylglucosaminyltransferase TarS OS
268	Q6GAR0	1.0179	1.90184	Processive diacylglycerol beta-glucosyltransferase OS
269	Q2YXJ8	0.918469	1.7485	Probable dual-specificity RNA methyltransferase RlmN OS
