# Supplementary material for: Chemoproteomics unveils Sofalcone targeting ribosomal proteins to inhibit protein synthesis in Staphylococcus aureus
Source: Mol Biomed. 2025 May 23;6:32. doi: 10.1186/s43556-025-00269-4 (PMC12102032; doi:10.1186/s43556-025-00269-4)
Supplement: Supplementary file 2 — Supplementary Material 2. Protein target list of Sof is included in the Table S1. The list of newly synthesized proteins inhibited by Sof is included in the Table S2. [file 43556_2025_269_MOESM2_ESM.zip › Table S2..xlsx]

## Sheet: Sheet1
Table S2. Identification list of 139 proteins whose de novo protein synthesis inhibited by Sof in Staphylococcus aureus
No.	Protein Accessions	FC(AHA+Sof/AHA)	P-value	protein name	FDR	Sig
1	Q8NXY8	0.663894	0.000447	ATP-dependent Clp protease ATP-binding subunit ClpC OS	0.002549	Down
2	Q8NX33	0.655172	0.002736	Cell division protein FtsA OS	0.008445	Down
3	Q5HGH4	0.654079	0.00114	Elongation factor Ts OS	0.004599	Down
4	Q7A0A0	0.647446	0.006393	Probable uridylyltransferase MW2097 OS	0.015983	Down
5	Q2YXJ8	0.640241	0.039477	Probable dual-specificity RNA methyltransferase RlmN OS	0.067137	Down
6	Q6GGT5	0.621622	0.01963	30S ribosomal protein S1 OS	0.03808	Down
7	Q2G111	0.612201	0.000315	30S ribosomal protein S18 OS	0.002107	Down
8	Q2YT41	0.609279	0.012158	30S ribosomal protein S20 OS	0.025388	Down
9	Q7A0U4	0.60901	0.00054	Transcriptional regulatory protein SrrA OS	0.002702	Down
10	Q2FV31	0.604545	0.011463	Probable ketoamine kinase SAOUHSC_02908 OS	0.024367	Down
11	Q6GIN8	0.596753	0.005733	Protein translocase subunit SecA 1 OS	0.014615	Down
12	Q7A181	0.590933	0.000275	Probable quinol oxidase subunit 2 OS	0.002034	Down
13	Q2FEM9	0.590246	0.003272	Lipid II:glycine glycyltransferase OS	0.009601	Down
14	Q5HF24	0.589404	0.00014	D-alanine aminotransferase OS	0.001337	Down
15	A5IUU9	0.585624	0.042288	Mannitol-1-phosphate 5-dehydrogenase OS	0.070815	Down
16	Q6GIL5	0.578269	0.010858	2,3-bisphosphoglycerate-independent phosphoglycerate mutase OS	0.023221	Down
17	Q7A4W3	0.577965	2.03e-05	Signal transduction protein TRAP OS	0.000511	Down
18	Q6GI14	0.574803	0.000153	Amidophosphoribosyltransferase OS	0.001367	Down
19	Q2YVY2	0.573152	0.011728	Transcription-repair-coupling factor OS	0.024782	Down
20	A7X5C4	0.572739	0.00049	DNA-directed RNA polymerase subunit alpha OS	0.002595	Down
21	Q6GEJ8	0.572477	0.002447	50S ribosomal protein L6 OS	0.007687	Down
22	Q2FZ75	0.561833	0.000913	Aspartate carbamoyltransferase OS	0.003814	Down
23	P67021	0.551992	0.015782	Glutamate--tRNA ligase OS	0.031784	Down
24	Q8NX12	0.544402	0.00338	Uncharacterized protein MW1109 OS	0.009754	Down
25	P63892	0.539507	0.009972	D-alanine--D-alanine ligase OS	0.022548	Down
26	Q2YSV9	0.538067	0.001601	Transcriptional regulator SarA OS	0.005741	Down
27	Q2YUL9	0.534919	0.010605	S-ribosylhomocysteine lyase OS	0.023096	Down
28	A8Z3U3	0.532567	0.004206	Proline--tRNA ligase OS	0.011758	Down
29	Q5HGN1	0.530612	0.000363	Dihydroorotase OS	0.002146	Down
30	Q5HM03	0.518734	0.007766	30S ribosomal protein S19 OS	0.018379	Down
31	Q2FY15	0.512989	0.02308	DEAD-box ATP-dependent RNA helicase CshB OS	0.043351	Down
32	Q5HPW0	0.512349	8.18e-05	3-oxoacyl-[acyl-carrier-protein] reductase FabG OS	0.001037	Down
33	Q93EP0	0.509054	0.000241	50S ribosomal protein L21 OS	0.001867	Down
34	Q6GGY3	0.504136	0.006734	Peptide methionine sulfoxide reductase MsrA 2 OS	0.016602	Down
35	Q5HNM9	0.491795	0.025027	ATP-dependent Clp protease ATP-binding subunit ClpX OS	0.046274	Down
36	Q6GC92	0.474201	0.000356	Alkyl hydroperoxide reductase subunit F OS	0.002146	Down
37	A0A0H3JR16	0.465917	0.001972	Lipoate--protein ligase 1 OS	0.006561	Down
38	P63871	0.456553	9.5e-05	Cysteine synthase OS	0.001124	Down
39	P66441	0.451839	0.000482	30S ribosomal protein S16 OS	0.002592	Down
40	Q2YT86	0.448925	0.000452	GTPase Obg OS	0.002549	Down
41	Q2FYS4	0.444632	0.000296	DNA topoisomerase 4 subunit A OS	0.002074	Down
42	Q2YV73	0.431981	0.004454	Ribitol-5-phosphate cytidylyltransferase 1 OS	0.012256	Down
43	P68824	0.426873	1.09e-05	Triosephosphate isomerase OS	0.000389	Down
44	Q2YU60	0.42315	0.000517	NH(3)-dependent NAD(+) synthetase OS	0.002701	Down
45	Q6GAV8	0.422812	0.004534	Uncharacterized protein SAS0838 OS	0.012286	Down
46	Q99W68	0.411765	0.001396	50S ribosomal protein L1 OS	0.005328	Down
47	Q5HPV9	0.405811	0.000595	Acyl carrier protein OS	0.002779	Down
48	Q99SN8	0.405811	0.005194	Uncharacterized leukocidin-like protein 1 OS	0.013458	Down
49	Q2YWQ8	0.404823	1.59e-05	D-alanine--D-alanyl carrier protein ligase OS	0.000455	Down
50	Q7A742	0.402197	6.21e-05	Alcohol dehydrogenase OS	0.000854	Down
51	A8Z4L2	0.398834	6.04e-05	S-adenosylmethionine synthase OS	0.000854	Down
52	Q5HM05	0.393038	0.034861	30S ribosomal protein S3 OS	0.060666	Down
53	P99161	0.390498	0.000647	Transketolase OS	0.002946	Down
54	Q6GHZ2	0.386873	0.000728	Pyruvate dehydrogenase E1 component subunit alpha OS	0.003192	Down
55	Q8NXF2	0.37629	0.000242	Argininosuccinate synthase OS	0.001867	Down
56	A6U0C0	0.371429	0.045359	Putative phosphoesterase SaurJH1_1032 OS	0.074895	Down
57	P66775	0.37026	0.000304	Diacetyl reductase [(S)-acetoin forming] OS	0.002074	Down
58	Q2YX68	0.370176	0.02198	UPF0637 protein SAB0972c OS	0.041726	Down
59	A7X0D9	0.370091	8.92e-05	D-alanyl carrier protein OS	0.001092	Down
60	Q6GI75	0.366431	0.000673	Enoyl-[acyl-carrier-protein] reductase [NADPH] FabI OS	0.003024	Down
61	Q6GFW9	0.363017	0.019612	UPF0478 protein SAR1817 OS	0.03808	Down
62	Q7A5G8	0.356545	9.95e-05	Pyrroline-5-carboxylate reductase OS	0.001136	Down
63	Q6GD88	0.35318	0.043405	Beta sliding clamp OS	0.072004	Down
64	A5ISF5	0.344766	0.004397	tRNA pseudouridine synthase B OS	0.012194	Down
65	Q6G7H4	0.341905	0.008453	Pyrimidine-nucleoside phosphorylase OS	0.019742	Down
66	Q99R80	0.339661	0.005092	Copper-exporting P-type ATPase OS	0.013391	Down
67	Q2FZ02	0.338389	0.003677	tRNA-2-methylthio-N(6)-dimethylallyladenosine synthase OS	0.010442	Down
68	Q8NY70	0.326188	0.000131	Inosine-5'-monophosphate dehydrogenase OS	0.001292	Down
69	Q7A7X5	0.323264	0.030328	Pyruvate formate-lyase-activating enzyme OS	0.054103	Down
70	Q2FIM6	0.31548	0.014127	Probable cell division protein WhiA OS	0.028823	Down
71	Q5HF38	0.313773	0.007371	Catabolite control protein A OS	0.017681	Down
72	A7X111	0.313047	0.042289	Divalent metal cation transporter MntH OS	0.070815	Down
73	Q8NXZ0	0.309186	0.002227	Lysine--tRNA ligase OS	0.007121	Down
74	Q5HRQ4	0.307759	0.001848	50S ribosomal protein L25 OS	0.006246	Down
75	Q5HM47	0.300173	3.92e-05	Alkaline shock protein 23 OS	0.000662	Down
76	Q2YVL8	0.296801	0.000533	Xanthine phosphoribosyltransferase OS	0.002702	Down
77	P65896	0.291791	0.021059	Phosphoribosylamine--glycine ligase OS	0.040411	Down
78	P99087	0.276324	0.004898	Phosphoglucosamine mutase OS	0.013072	Down
79	P0C1S0	0.270436	0.001245	HTH-type transcriptional regulator MgrA OS	0.004966	Down
80	Q6G6T5	0.260769	0.000478	HTH-type transcriptional regulator SarZ OS	0.002592	Down
81	Q7A3F4	0.258917	1.41e-07	ATP-dependent Clp protease ATP-binding subunit ClpL OS	2.49e-05	Down
82	Q5HN71	0.256549	0.00337	Glutamate-1-semialdehyde 2,1-aminomutase 2 OS	0.009754	Down
83	Q6GK53	0.25523	0.000572	Iron-sulfur cluster repair protein ScdA OS	0.002707	Down
84	P68820	0.252034	2.04e-06	Phosphoglycerate kinase OS	0.000104	Down
85	Q8NX88	0.251303	0.00033	Bifunctional purine biosynthesis protein PurH OS	0.002129	Down
86	Q2FWZ8	0.231322	3.55e-05	Bacterial non-heme ferritin OS	0.00063	Down
87	Q6GHN3	0.220315	0.006698	Carbamoyl-phosphate synthase small chain OS	0.016602	Down
88	Q5HE97	0.218769	2.3e-05	ATP synthase subunit beta OS	0.000511	Down
89	Q6G773	0.216298	0.002219	50S ribosomal protein L23 OS	0.007121	Down
90	Q2YUD8	0.212523	0.007853	60 kDa chaperonin OS	0.018462	Down
91	Q5HF90	0.211344	8.78e-07	Threonine--tRNA ligase OS	6.93e-05	Down
92	Q6G9R7	0.210367	0.000357	DNA mismatch repair protein MutL OS	0.002146	Down
93	A5ISD9	0.207875	0.001581	GTP-sensing transcriptional pleiotropic repressor CodY OS	0.005726	Down
94	P02976	0.206758	1.17e-06	Immunoglobulin G-binding protein A OS	6.93e-05	Down
95	A6QJ80	0.20357	0.000143	50S ribosomal protein L5 OS	0.001337	Down
96	Q6GGY5	0.202489	0.039526	PTS system glucose-specific EIIA component OS	0.067137	Down
97	Q2YYL3	0.196422	0.009524	50S ribosomal protein L18 OS	0.021674	Down
98	Q5HNM1	0.19518	0.000345	Threonine--tRNA ligase OS	0.002146	Down
99	A7X2P6	0.187376	0.002256	Arginine repressor OS	0.007151	Down
100	Q2G0K7	0.182929	7.66e-08	3-hexulose-6-phosphate synthase OS	2.49e-05	Down
101	Q7A8E1	0.182472	0.006936	Transcriptional regulatory protein WalR OS	0.016866	Down
102	Q5HN96	0.176333	0.004515	Foldase protein PrsA OS	0.012286	Down
103	Q2FGX6	0.169135	0.001704	3-phosphoshikimate 1-carboxyvinyltransferase OS	0.005989	Down
104	Q2FF68	0.144792	2.74e-05	Ketol-acid reductoisomerase (NADP(+)) OS	0.000572	Down
105	Q6GG71	0.131461	0.002021	D-aminoacyl-tRNA deacylase OS	0.006642	Down
106	Q2YSH7	0.121223	0.01024	Ribosome hibernation promotion factor OS	0.022863	Down
107	A8Z446	0.119985	0.001331	Chorismate synthase OS	0.005135	Down
108	Q5HCL0	0.112891	0.000121	UPF0312 protein SACOL2711 OS	0.001252	Down
109	A6U4Y6	0.112326	3.47e-05	Fructose-bisphosphate aldolase class 1 OS	0.00063	Down
110	A7X0W1	0.105176	2.9e-05	Phosphoribosylformylglycinamidine synthase subunit PurL OS	0.000572	Down
111	A5IQG1	0.0959079	0.000123	Arginine--tRNA ligase OS	0.001252	Down
112	A7X6T9	0.0897366	0.000329	Probable transglycosylase IsaA OS	0.002129	Down
113	Q2FZW3	0.0821991	0.000198	Protein DltD OS	0.001634	Down
114	Q6G990	0.0806771	8.21e-06	DNA-binding protein HU OS	0.000364	Down
115	Q2FVE7	0.0750896	6.26e-05	Metal-staphylopine-binding protein CntA OS	0.000854	Down
116	Q2FEJ8	0.0741333	4.21e-05	HTH-type transcriptional regulator SarR OS	0.00068	Down
117	Q6GAW6	0.0735373	0.007586	Argininosuccinate lyase OS	0.018073	Down
118	Q7A460	0.0703482	0.005471	50S ribosomal protein L22 OS	0.014073	Down
119	Q2YX52	0.0636412	0.000791	Phosphoribosylformylglycinamidine cyclo-ligase OS	0.003424	Down
120	P99108	0.0498688	0.000102	Cell division protein FtsZ OS	0.001136	Down
121	Q6GI89	0.0448069	0.00061	Tryptophan--tRNA ligase OS	0.002811	Down
122	Q2FZZ2	0.0261504	0.000295	Methionine import ATP-binding protein MetN 2 OS	0.002074	Down
123	A7X5D4	0.0215036	0.000163	50S ribosomal protein L15 OS	0.001415	Down
124	A8YYH5	0.0215	0.005803	Biotin synthase OS	0.014615	Down
125	A8Z425	0.0215	0.000721	Cell cycle protein GpsB OS	0.003192	Down
126	P81177	0.0215	0.008754	Zinc metalloproteinase aureolysin OS	0.020181	Down
127	Q2FXM7	0.0215	0.001529	Acetyl-coenzyme A carboxylase carboxyl transferase subunit alpha OS	0.005596	Down
128	Q2YSL2	0.0215	9.96e-07	Lipoteichoic acid synthase OS	6.93e-05	Down
129	Q2YVJ2	0.0215	0.001763	30S ribosomal protein S6 OS	0.006076	Down
130	Q5HGE6	0.0215	0.001326	Protein RecA OS	0.005135	Down
131	Q5HHR5	0.0215	0.000397	Peptide chain release factor 2 OS	0.002308	Down
132	Q6G890	0.0215	0.013936	UPF0342 protein SAS1766 OS	0.028764	Down
133	Q6GFT9	0.0215	0.000301	HTH-type transcriptional regulator rot OS	0.002074	Down
134	Q6GJB4	0.0215	9.62e-06	Probable branched-chain-amino-acid aminotransferase OS	0.00038	Down
135	Q8NV99	0.0215	0.014074	Molybdenum cofactor biosynthesis protein B OS	0.028823	Down
136	Q8NY74	0.0215	0.000537	Uncharacterized protein MW0361 OS	0.002702	Down
137	Q2FW14	0.0214964	0.000258	50S ribosomal protein L29 OS	0.001951	Down
138	Q99V32	0.0214964	0.001487	N5-carboxyaminoimidazole ribonucleotide synthase OS	0.005497	Down
139	A6QGC0	0.481944	0.034257	Serine/threonine-protein kinase PrkC OS	0.059613	Down
